# Supplementary material for: A Diagnostic Scoring Model for Leptospirosis in Resource Limited Settings
Source: PLoS Negl Trop Dis. 2016 Jun 22;10(6):e0004513. doi: 10.1371/journal.pntd.0004513 (PMC4917116; doi:10.1371/journal.pntd.0004513)
Supplement: S1 Table — (XLSX) [file pntd.0004513.s002.xlsx]

## Sheet: Sheet1
S1 Table. Coordinates of the Curve
Test Result Variable(s): SCORE1
Positive if Greater Than or Equal Toa	Sensitivity	1 - Specificity
-1	1	1
2	0.986	0.94
4.54	0.979	0.904
5.54	0.979	0.855
6.54	0.972	0.819
7.29	0.958	0.771
8.29	0.958	0.663
9.54	0.944	0.633
10.54	0.93	0.62
11.29	0.923	0.584
11.83	0.894	0.56
12.37	0.873	0.524
12.83	0.845	0.482
13.29	0.824	0.446
14.04	0.803	0.398
14.83	0.775	0.386
15.62	0.761	0.367
16.37	0.746	0.349
16.83	0.718	0.325
17.29	0.704	0.319
17.83	0.683	0.307
18.37	0.669	0.295
19.12	0.634	0.271
20.12	0.585	0.205
21.37	0.528	0.193
22.37	0.451	0.145
23.12	0.437	0.133
24.12	0.359	0.108
25.12	0.289	0.066
27.66	0.232	0.042
30.66	0	0
The test result variable(s): SCORE1 has at least one tie between the positive actual state group and the negative actual state group.
a. The smallest cutoff value is the minimum observed test value minus 1, and the largest cutoff value is the maximum observed test value plus 1. All the other cutoff values are the averages of two consecutive ordered observed test values.
